# Supplementary material for: Development and Characterization of Magnetic SARS-CoV-2 Peptide-Imprinted Polymers
Source: Nanomaterials (Basel). 2021 Nov 6;11(11):2985. doi: 10.3390/nano11112985 (PMC8618860; doi:10.3390/nano11112985)
Supplement: Supplementary file 1 [file nanomaterials-11-02985-s001.zip]

Archive with 1 entries (1 files):
- nanomaterials-1429334-supplementary.pdf
